# Supplementary material for: Gut microbial signatures and differences in bipolar disorder and schizophrenia of emerging adulthood
Source: CNS Neurosci Ther. 2022 Dec 5;29(Suppl 1):5–17. doi: 10.1111/cns.14044 (PMC10314106; doi:10.1111/cns.14044)
Supplement: Supplementary file 4 — Table S1 [file CNS-29-5-s001.xlsx]

## Sheet: Sheet1
Supplementary Table 1. Descriptive data for enrolled subjects
Sample	Sub-group	body weight(kg)	height(cm)	BMI(kg/m2)	Gender (1: Male; 2: Female)	Age	Smoking (1:Smoking; 2: Never smoke)	Alcohol intake (1: Yes; 2: No)	FPG (mmol/L)	Family history (1:Yes; 2: No)	Total disease course (months)	GAF	HAMD	YMRS	PANSS positive score	PANSS negative score	PANSS total score
Con01	Con	65	163	24.4646	2	24	2	2	4.48	2	0	94	0	0	7	7	34
Con02	Con	52	162	19.8141	2	25	2	2	5.32	2	0	96	0	2	8	7	35
Con03	Con	75	182	22.6422	1	24	2	2	4.68	2	0	89	5	0	7	10	38
Con04	Con	67	170	23.1834	1	25	1	1	4.67	2	0	92	2	0	7	9	36
Con06	Con	54	165	19.8347	2	22	2	1	4.57	2	0	97	0	1	7	7	32
Con07	Con	54	154	22.7694	2	23	2	2	4.82	2	0	98	0	3	9	7	38
Con08	Con	48	159	18.9866	2	18	2	2	4.87	2	0	95	0	0	7	7	31
Con09	Con	53	164	19.7055	2	22	2	2	4.69	2	0	93	2	0	7	8	35
Con11	Con	65	172	21.9713	1	17	2	2	4.72	2	0	96	0	4	8	7	39
Con12	Con	58	160	22.6562	2	25	2	2	5.11	2	0	94	2	0	7	9	34
Con13	Con	69	160	26.9531	2	20	1	1	4.77	2	0	100	0	0	7	7	30
Con15	Con	70	164	26.0262	2	23	2	2	4.64	2	0	99	0	1	8	7	33
Con16	Con	67	175	21.8776	1	25	2	2	5.18	1	0	97	0	0	7	7	34
Con17	Con	61	162	23.2434	2	25	2	2	4.11	2	0	93	3	0	7	9	35
Con18	Con	63	160	24.6094	2	22	2	2	4.77	2	0	95	1	0	7	8	34
Con20	Con	68	175	22.2041	1	16	2	2	4.57	2	0	99	0	0	7	7	31
Con22	Con	53	157	21.5019	2	21	2	2	5.1	2	0	94	0	2	8	7	35
Con23	Con	48	165	17.6309	2	19	2	2	4.4	1	0	98	0	0	7	7	34
Con25	Con	65	168	23.03	2	18	2	2	5.03	2	0	88	6	0	7	12	41
Con26	Con	61	158	24.4352	2	20	2	2	4.54	2	0	98	0	0	7	7	32
Con27	Con	63	173	21.0498	1	23	2	2	4.62	2	0	96	0	0	7	7	34
Con28	Con	72	175	23.5102	1	25	1	1	3.89	2	0	100	0	0	7	7	30
Con29	Con	54	173	18.0427	2	17	2	2	4.62	2	0	95	1	1	8	7	35
Con30	Con	49	160	19.1406	2	25	2	2	4.71	2	0	96	0	0	7	7	31
Con31	Con	51	163	19.1953	2	17	2	2	4.34	2	0	96	0	1	7	7	32
Con34	Con	61	163	22.9591	2	25	2	2	4.95	2	0	89	4	0	7	11	42
Con35	Con	68	161	26.2336	2	24	2	2	4.71	2	0	97	0	0	7	7	33
Con36	Con	65	170	22.4913	1	17	1	2	4.65	2	0	96	0	1	7	7	32
Con37	Con	51	161	19.6752	2	25	2	2	5.2	2	0	95	1	0	7	8	36
Con38	Con	62	157	25.1532	2	21	2	2	5.47	1	0	100	0	0	7	7	35
Con39	Con	56	164	20.8209	2	25	2	2	4.58	2	0	98	0	0	7	7	34
Con40	Con	69	177	22.0243	1	24	2	2	6.07	2	0	96	1	1	7	7	34
Con41	Con	44	165	16.1616	2	17	2	2	4.98	2	0	91	2	0	7	9	37
Con43	Con	76	174	25.1024	1	16	2	2	4.68	2	0	98	0	0	7	7	35
Con44	Con	87	178	27.4587	1	18	2	2	4.39	2	0	97	0	2	8	7	39
Con45	Con	56	162	21.3382	2	17	2	2	5.03	2	0	100	0	0	7	7	35
Con46	Con	79	177	25.2163	1	20	2	1	4	2	0	89	3	0	7	11	43
Con47	Con	77	168	27.2817	2	17	2	2	3.82	2	0	94	2	0	7	9	37
Con48	Con	51	168	18.0697	1	19	2	2	4.39	2	0	99	0	0	7	7	35
Con49	Con	51	162	19.433	2	18	2	2	4.62	2	0	98	0	0	7	7	32
BD01	BD-D	60.5	158	24.2349	2	19	2	2	4.89	2	28	28	21	NA	20	17	75
BD03	BD-D	57	172	19.2672	1	20	1	2	4.76	1	12	48	21	NA	7	18	57
BD07	BD-D	48.5	170	16.782	2	21	2	2	4.59	2	6	49	22	NA	7	16	51
BD10	BD-D	58	168	20.5499	1	18	2	2	4.16	1	54	45	26	NA	7	16	54
BD12	BD-D	50	160	19.5312	2	16	2	2	4.83	2	16	30	25	NA	18	19	80
BD13	BD-D	75	176	24.2123	1	19	2	2	5.43	2	29	43	27	NA	7	19	64
BD18	BD-D	47	162	17.9089	2	18	2	2	4.82	2	8	38	24	NA	14	18	67
BD19	BD-D	63	174	20.8086	1	23	2	2	4.69	2	30	42	28	NA	8	16	59
BD20	BD-D	61	175	19.9184	1	16	2	2	4.29	2	84	41	18	NA	8	11	51
BD21	BD-D	64.4	174	21.271	1	24	1	1	4.59	2	54	51	23	NA	7	17	58
BD22	BD-D	70	165	25.7117	2	17	2	2	4.89	2	18	18	31	NA	7	20	62
BD25	BD-D	85	175	27.7551	1	17	2	2	4.48	2	6	51	22	NA	7	17	52
BD26	BD-D	65	167	23.3067	2	23	2	1	4.3	1	24	18	31	NA	7	16	57
BD28	BD-D	84	178	26.5118	1	24	2	2	3.08	2	42	44	34	NA	7	12	64
BD29	BD-D	44	160	17.1875	2	17	2	2	4.71	2	9	37	28	NA	20	18	82
BD30	BD-D	61	173	20.3816	1	24	2	1	4.91	2	160	32	29	NA	21	18	80
BD31	BD-D	55	169	19.257	1	23	1	2	4.56	2	36	35	28	NA	15	19	77
BD32	BD-D	73.5	172	24.8445	1	24	1	2	3.82	2	10	43	26	NA	7	14	52
BD35	BD-D	45	154	18.9745	2	21	2	1	4.44	1	110	44	27	NA	7	21	58
BD37	BD-D	54	165	19.8347	2	16	2	2	4.57	1	24	18	22	NA	7	17	55
BD38	BD-D	55.5	160	21.6797	2	17	2	2	4.21	1	54	37	30	NA	21	17	79
BD40	BD-D	59	162	22.4813	2	16	2	2	4.69	1	16	46	31	NA	21	12	85
BD42	BD-D	61	162	23.2434	2	18	2	2	4.71	2	24	12	28	NA	7	14	46
BD43	BD-D	49	164	18.2183	2	16	2	2	4.7	2	28	36	23	NA	13	15	66
BD47	BD-D	55	172	18.5911	2	16	2	2	4.52	2	10	52	21	NA	7	14	55
BD49	BD-D	60	172	20.2812	1	20	2	2	4.62	1	7	47	36	NA	14	13	89
BD51	BD-D	63.5	160	24.8047	2	21	2	2	4.27	1	48	53	29	NA	17	10	79
BD53	BD-D	57	170	19.7232	2	25	2	2	4.47	2	54	43	21	NA	8	13	59
BD56	BD-D	61.5	158	24.6355	2	17	2	2	5.11	1	76	40	27	NA	7	20	58
BD57	BD-D	66	176	21.3068	1	20	2	2	4.7	1	36	52	20	NA	9	18	57
BD02	BD-M	62	165	22.7732	2	24	2	2	5	2	96	44	NA	20	17	10	60
BD05	BD-M	65	178	20.5151	1	18	2	2	4.69	2	2	48	NA	25	14	7	44
BD06	BD-M	56.1	165	20.6061	2	17	2	2	4.8	2	48	48	NA	38	16	7	74
BD08	BD-M	68	179	21.2228	1	24	1	2	4.86	2	84	34	NA	31	18	7	59
BD11	BD-M	63.5	164	23.6095	2	16	2	2	5.13	2	42	49	NA	34	26	7	70
BD14	BD-M	63.6	168	22.534	1	22	2	1	4.95	1	36	29	NA	33	22	7	62
BD15	BD-M	55	172	18.5911	1	16	2	2	4.1	2	3	49	NA	36	16	7	58
BD17	BD-M	48	158	19.2277	2	17	2	2	3.89	2	2	32	NA	32	23	7	57
BD23	BD-M	55	174	18.1662	1	25	2	2	4.33	2	36	44	NA	27	16	7	51
BD24	BD-M	45	161	17.3604	2	24	2	2	4.25	2	0.3	44	NA	34	20	7	58
BD34	BD-M	60.1	161	23.1858	2	23	1	2	6.06	2	8	46	NA	28	15	7	45
BD36	BD-M	44	155	18.3143	2	22	2	2	4.68	2	48	35	NA	24	22	11	70
BD39	BD-M	53	162	20.1951	2	22	2	2	4.23	2	72	45	NA	27	7	7	55
BD44	BD-M	70	167	25.0995	2	17	2	2	4.19	1	1	43	NA	39	20	7	57
BD45	BD-M	69	170	23.8754	2	22	2	2	4.41	2	12	44	NA	33	20	7	57
BD46	BD-M	54	166	19.5965	1	25	1	1	4.51	2	40	51	NA	40	28	7	81
BD48	BD-M	55	163	20.7008	2	25	2	2	4.87	2	24	50	NA	34	23	7	68
BD50	BD-M	67	178	21.1463	1	17	2	2	5.17	2	15	50	NA	27	14	7	44
BD55	BD-M	62	173	20.7157	1	23	2	2	4.65	2	12	54	NA	23	13	7	42
BD58	BD-M	54	160	21.0937	2	17	2	2	4.68	1	0.5	45	NA	44	29	7	82
SCH04	SCH-N	72	170	24.9135	1	17	2	1	4.39	2	24	36	14	10	15	23	72
SCH13	SCH-N	45	160	17.5781	2	18	2	2	4.4	2	55	39	20	12	18	27	90
SCH17	SCH-N	59	168	20.9042	1	25	2	2	4.43	1	28	42	13	5	9	25	63
SCH22	SCH-N	66	164	24.539	1	18	2	2	5.22	2	60	38	9	7	11	29	75
SCH27	SCH-N	57	169	19.9573	1	24	1	1	4.36	1	60	42	17	14	18	25	83
SCH30	SCH-N	52	168	18.424	1	23	1	2	4.59	2	72	43	18	5	10	30	79
SCH32	SCH-N	51	172	17.239	1	23	2	2	4.62	2	72	34	16	14	17	29	81
SCH33	SCH-N	61	180	18.8272	1	21	2	2	5	2	7	37	19	5	9	33	79
SCH37	SCH-N	60	178	18.937	1	23	2	2	5.32	2	17	41	13	4	10	22	64
SCH38	SCH-N	75	176	24.2123	1	24	1	1	4.51	2	52	40	14	7	12	24	65
SCH41	SCH-N	65	166	23.5883	2	21	2	2	4.33	2	6	19	15	13	19	22	87
SCH44	SCH-N	54	172	18.2531	1	23	1	1	4.63	2	24	36	13	11	16	20	80
SCH52	SCH-N	49	167	17.5697	1	16	2	2	3.8	2	72	17	14	13	21	24	89
SCH53	SCH-N	66	160	25.7812	2	25	2	2	4.43	2	84	27	19	11	18	22	91
SCH54	SCH-N	49	156	20.1348	2	19	2	2	4.09	1	2	37	20	10	16	28	84
SCH55	SCH-N	64	172	21.6333	1	25	2	2	4.66	2	36	28	19	16	20	26	97
SCH57	SCH-N	72	178	22.7244	1	19	2	2	5.06	2	48	45	17	13	18	24	85
SCH60	SCH-N	51	168	18.0697	1	21	1	2	4.39	1	18	42	13	5	11	24	71
SCH61	SCH-N	53	152	22.9398	2	24	2	2	4.03	2	7	35	18	3	18	22	83
SCH62	SCH-N	54	171	18.4672	1	19	2	2	4.79	2	42	36	14	11	20	22	80
SCH65	SCH-N	51	159	20.1733	2	21	2	2	4.39	2	5	42	15	7	13	23	75
SCH68	SCH-N	41.7	161	16.0873	2	17	2	2	4.5	2	20	35	16	10	17	26	81
SCH69	SCH-N	70	178	22.0932	1	21	2	2	4.6	1	42	32	15	9	17	25	80
SCH70	SCH-N	71.5	175	23.3469	1	18	1	2	4.41	2	84	16	16	7	16	25	86
SCH71	SCH-N	55	169	19.257	2	21	2	2	4.26	2	24	35	16	5	12	23	73
SCH74	SCH-N	66	173	22.0522	1	24	2	2	4.48	2	53	39	20	12	19	21	80
SCH01	SCH-P	49	164	18.2183	2	21	2	2	4.43	2	28	37	17	21	23	19	81
SCH02	SCH-P	59	173	19.7133	1	22	1	2	4.55	2	0.5	26	16	25	30	20	95
SCH03	SCH-P	54	172	18.2531	1	19	2	2	4.44	1	0.3	16	15	22	29	20	96
SCH05	SCH-P	68	174	22.46	1	25	2	2	5.05	1	4	17	16	19	25	20	92
SCH06	SCH-P	54.5	158	21.8314	2	24	2	2	4.74	2	0.6	35	18	25	24	19	85
SCH08	SCH-P	57	168	20.1956	1	25	2	2	5.06	2	2	24	14	22	29	17	91
SCH09	SCH-P	65	170	22.4913	2	22	2	2	4.69	2	3	32	13	15	23	19	81
SCH10	SCH-P	55	172	18.5911	1	17	2	2	4.69	2	1	8	15	18	26	18	85
SCH11	SCH-P	55	165	20.202	2	21	2	2	4.68	2	4	36	14	17	20	19	82
SCH12	SCH-P	53	160	20.7031	2	23	2	2	4.31	1	2	26	11	18	22	16	77
SCH15	SCH-P	59	165	21.6713	2	20	2	2	4.28	1	3	34	13	10	25	17	91
SCH16	SCH-P	56	170	19.3772	1	16	2	2	4.51	1	2	33	14	12	23	16	88
SCH18	SCH-P	70	172	23.6614	1	23	2	2	4.39	1	1	36	13	17	28	17	94
SCH20	SCH-P	67	175	21.8776	1	24	1	2	4.57	1	60	25	15	15	27	19	86
SCH21	SCH-P	70	170	24.2215	1	24	1	1	4.79	1	0.5	32	11	16	30	15	87
SCH23	SCH-P	67	175	21.8776	1	17	2	2	4.89	2	2	35	12	11	20	18	79
SCH24	SCH-P	45	158	18.026	2	20	2	2	4.58	1	24	17	11	13	22	20	79
SCH26	SCH-P	50	161	19.2894	2	20	2	2	4.53	2	28	28	10	15	24	21	87
SCH28	SCH-P	56	161	21.6041	2	21	2	2	4.63	2	48	42	6	12	20	12	73
SCH29	SCH-P	69	178	21.7776	1	18	1	2	4.51	1	12	36	8	9	26	18	88
SCH31	SCH-P	66	171	22.571	1	22	1	2	5.72	2	16	38	12	11	24	19	82
SCH34	SCH-P	57	172	19.2672	1	17	2	2	4.2	2	18	38	11	8	20	17	79
SCH36	SCH-P	58	164	21.5645	2	24	2	1	4.62	2	10	32	10	13	24	17	86
SCH40	SCH-P	85.7	181	26.1592	1	21	1	1	4.78	2	24	16	15	32	31	22	97
SCH42	SCH-P	46	162	17.5278	2	22	2	2	4.49	2	6	26	8	9	20	15	76
SCH43	SCH-P	42	155	17.4818	2	20	2	2	4.45	2	12	35	7	10	25	14	78
SCH45	SCH-P	73	174	24.1115	2	23	2	2	4.79	2	12	25	9	31	39	16	110
SCH46	SCH-P	42	154	17.7096	2	22	2	2	4.94	2	36	21	11	26	32	21	99
SCH47	SCH-P	54	156	22.1893	2	17	2	2	4.72	1	3	30	13	11	26	21	91
SCH48	SCH-P	52	157	21.0962	2	25	2	2	5.26	2	84	32	11	15	24	21	85
SCH51	SCH-P	92	183	27.4717	1	25	1	2	4.79	1	60	32	12	13	24	20	86
SCH58	SCH-P	59.5	164	22.1222	2	20	2	2	4.26	2	17	37	3	14	27	8	66
SCH59	SCH-P	60.4	160	23.5937	2	18	2	2	4.32	2	24	18	13	12	23	21	92
SCH66	SCH-P	63	165	23.1405	2	20	2	2	4.18	2	36	36	12	11	23	22	87
SCH72	SCH-P	46	157	18.662	2	19	2	2	4.93	1	16	26	12	10	22	20	85
SCH73	SCH-P	71	178	22.4088	1	22	1	2	5.72	2	28	25	14	9	24	23	90
SCH75	SCH-P	52	160	20.3125	2	25	2	2	4.44	2	1	30	11	8	25	16	83
