# Supplementary material for: Gut microbial signatures and differences in bipolar disorder and schizophrenia of emerging adulthood
Source: CNS Neurosci Ther. 2022 Dec 5;29(Suppl 1):5–17. doi: 10.1111/cns.14044 (PMC10314106; doi:10.1111/cns.14044)
Supplement: Supplementary file 6 — Table S3 [file CNS-29-5-s010.xlsx]

## Sheet: Table S5
Supplementary Table 3. Different species and their abundance between SCH and HC group or BD and HC group using LEfSe analysis
Comparison	OUT	Phylum	Class	Order	Family	Genus	Species	total abundance	abundance_mean	LDA	P_value
SCH vs. HC	OTU170	Bacteroidota	Bacteroidia	Bacteroidales	Bacteroidaceae	Bacteroides	Bacteroides_cellulosilyticus	44	0.698413	2.57872	0.0239735
SCH vs. HC	OTU585	Bacteroidota	Bacteroidia	Bacteroidales	Bacteroidaceae	Bacteroides	Bacteroides_uniformis	13242	210.19	3.75849	0.0127358
SCH vs. HC	OTU435	Actinobacteriota	Bacteroidia	Bacteroidales	Bifidobacteriaceae	Bifidobacterium	Bifidobacterium_pseudocatenulatum_DSM_20438__JCM_1200__LMG_10506	3850	61.1111	3.56958	3.84e-06
SCH vs. HC	OTU637	Firmicutes	Bacteroidia	Bacteroidales	Veillonellaceae	Dialister	Dialister_sp._Marseille-P5638	1710	27.1429	3.39671	0.00526768
SCH vs. HC	OTU418	Firmicutes	Bacteroidia	Bacteroidales	Eubacterium_coprostanoligenes_group	norank_f__Eubacterium_coprostanoligenes_group	gut_metagenome_g__norank_f__Eubacterium_coprostanoligenes_group	1896	30.0952	2.83956	0.0205027
SCH vs. HC	OTU687	Firmicutes	Bacteroidia	Bacteroidales	Eubacterium_coprostanoligenes_group	norank_f__Eubacterium_coprostanoligenes_group	gut_metagenome_g__norank_f__Eubacterium_coprostanoligenes_group	1873	29.7302	3.15951	0.0186501
SCH vs. HC	OTU542	Firmicutes	Bacteroidia	Bacteroidales	Lachnospiraceae	Lactobacillus	Lactobacillus_mucosae_LM1	1792	28.4444	2.9695	0.00280281
SCH vs. HC	OTU648	Firmicutes	Bacteroidia	Bacteroidales	Lachnospiraceae	unclassified_f__Lachnospiraceae	unclassified_f__Lachnospiraceae	39722	630.508	2.64269	0.0204943
SCH vs. HC	OTU2173	Firmicutes	Bacteroidia	Bacteroidales	Lachnospiraceae	Eubacterium_ventriosum_group	unclassified_g__Eubacterium_ventriosum_group	2091	33.1905	2.61811	0.0490294
SCH vs. HC	OTU2376	Bacteroidota	Bacteroidia	Bacteroidales	Prevotellaceae	Paraprevotella	unclassified_g__Paraprevotella	1	0.015873	2.67011	0.0196524
SCH vs. HC	OTU2060	Bacteroidota	Bacteroidia	Bacteroidales	Prevotellaceae	Prevotella	unclassified_g__Prevotella	285	4.52381	3.88464	0.037036
SCH vs. HC	OTU2277	Proteobacteria	Bacteroidia	Bacteroidales	Pseudomonadaceae	Pseudomonas	unclassified_g__Pseudomonas	866	13.746	2.95171	0.0196508
SCH vs. HC	OTU1466	Bacteroidota	Bacteroidia	Bacteroidales	Muribaculaceae	norank_f__Muribaculaceae	uncultured_bacterium_g__norank_f__Muribaculaceae	226	3.5873	2.85195	0.0196571
SCH vs. HC	OTU436	Firmicutes	Actinobacteria	Bifidobacteriales	Ruminococcaceae	Ruminococcus	Ruminococcus_bicirculans	2032	32.254	3.27747	0.000780256
SCH vs. HC	OTU2161	Firmicutes	Actinobacteria	Bifidobacteriales	Ruminococcaceae	Faecalibacterium	unclassified_g__Faecalibacterium	466	7.39683	3.67537	0.00647291
SCH vs. HC	OTU565	Firmicutes	Gammaproteobacteria	Enterobacterales	Lachnospiraceae	unclassified_f__Lachnospiraceae	unclassified_f__Lachnospiraceae	2805	44.5238	3.11344	0.0010912
SCH vs. HC	OTU1444	Proteobacteria	Gammaproteobacteria	Enterobacterales	Enterobacteriaceae	Citrobacter	unclassified_g__Citrobacter	305	4.84127	2.5914	0.00258941
SCH vs. HC	OTU52	Proteobacteria	Gammaproteobacteria	Enterobacterales	Enterobacteriaceae	Klebsiella	unclassified_g__Klebsiella	43346	688.032	2.8618	0.0241252
SCH vs. HC	OTU2153	Firmicutes	Gammaproteobacteria	Enterobacterales	Selenomonadaceae	Megamonas	unclassified_g__Megamonas	341	5.4127	3.04551	0.0187356
SCH vs. HC	OTU1723	Bacteroidota	Gammaproteobacteria	Enterobacterales	Bacteroidaceae	Bacteroides	Bacteroides_stercoris_ATCC_43183	723	11.4762	2.6393	0.00953841
SCH vs. HC	OTU1310	Firmicutes	Gammaproteobacteria	Enterobacterales	Lachnospiraceae	Lachnoclostridium	Lachnoclostridium_sp._YL32	1830	29.0476	2.7674	0.000766105
SCH vs. HC	OTU2382	Firmicutes	Gammaproteobacteria	Enterobacterales	Oscillospiraceae	NK4A214_group	metagenome_g__NK4A214_group	225	3.57143	2.70713	0.00381504
SCH vs. HC	OTU432	Bacteroidota	Clostridia	Lachnospirales	Tannerellaceae	Parabacteroides	Parabacteroides_sp._CT06	2077	32.9683	2.62144	0.00450543
SCH vs. HC	OTU402	Firmicutes	Clostridia	Lachnospirales	Butyricicoccaceae	Butyricicoccus	unclassified_g__Butyricicoccus	1129	17.9206	3.13641	0.000672808
SCH vs. HC	OTU2323	Proteobacteria	Clostridia	Lachnospirales	Enterobacteriaceae	Citrobacter	unclassified_g__Citrobacter	1072	17.0159	2.78826	0.0204915
SCH vs. HC	OTU496	Proteobacteria	Clostridia	Lachnospirales	Enterobacteriaceae	Citrobacter	unclassified_g__Citrobacter	993	15.7619	2.52031	0.0444864
SCH vs. HC	OTU2084	Proteobacteria	Clostridia	Lachnospirales	Enterobacteriaceae	Escherichia-Shigella	unclassified_g__Escherichia-Shigella	2980	47.3016	4.21153	0.000142002
SCH vs. HC	OTU2152	Proteobacteria	Clostridia	Lachnospirales	Enterobacteriaceae	Escherichia-Shigella	unclassified_g__Escherichia-Shigella	2683	42.5873	2.79693	0.00376005
SCH vs. HC	OTU1462	Firmicutes	Clostridia	Lachnospirales	Lachnospiraceae	Lachnoclostridium	unclassified_g__Lachnoclostridium	420	6.66667	2.72055	0.0100812
SCH vs. HC	OTU625	Firmicutes	Clostridia	Lachnospirales	Veillonellaceae	Megasphaera	unclassified_g__Megasphaera	1112	17.6508	4.0149	0.0134787
SCH vs. HC	OTU2392	Firmicutes	Clostridia	Lachnospirales	Lachnospiraceae	norank_f__Lachnospiraceae	unclassified_g__norank_f__Lachnospiraceae	7536	119.619	3.09135	0.00353018
SCH vs. HC	OTU415	Firmicutes	Clostridia	Lachnospirales	Lachnospiraceae	Ruminococcus_torques_group	unclassified_g__Ruminococcus_torques_group	1068	16.9524	3.35585	0.000892209
SCH vs. HC	OTU2318	Firmicutes	Clostridia	Lachnospirales	Streptococcaceae	Streptococcus	unclassified_g__Streptococcus	62	0.984127	3.23562	0.0200278
SCH vs. HC	OTU2465	Firmicutes	Clostridia	Lachnospirales	Lachnospiraceae	Dorea	uncultured_bacterium_g__Dorea	471	7.47619	3.01646	4.67e-06
SCH vs. HC	OTU671	Firmicutes	Clostridia	Lachnospirales	Monoglobaceae	Monoglobus	uncultured_organism_g__Monoglobus	920	14.6032	3.19242	0.000137785
SCH vs. HC	OTU411	Firmicutes	Clostridia	Lachnospirales	Lachnospiraceae	Anaerostipes	Anaerostipes_hadrus_g__Anaerostipes	994	15.7778	3.03267	0.0190529
SCH vs. HC	OTU2136	Bacteroidota	Clostridia	Lachnospirales	Bacteroidaceae	Bacteroides	Bacteroides_uniformis	16	0.253968	2.5653	0.015296
SCH vs. HC	OTU1353	Firmicutes	Clostridia	Lachnospirales	Eubacterium_coprostanoligenes_group	norank_f__Eubacterium_coprostanoligenes_group	human_gut_metagenome_g__norank_f__Eubacterium_coprostanoligenes_group	892	14.1587	2.77598	0.0196415
SCH vs. HC	OTU2484	Firmicutes	Bacilli	Lactobacillales	Lachnospiraceae	unclassified_f__Lachnospiraceae	unclassified_f__Lachnospiraceae	1512	24	2.71884	0.0362853
SCH vs. HC	OTU628	Firmicutes	Bacilli	Lactobacillales	Selenomonadaceae	Megamonas	unclassified_g__Megamonas	2853	45.2857	3.13077	0.0292621
SCH vs. HC	OTU543	Firmicutes	Clostridia	Monoglobales	Lachnospiraceae	Eubacterium_ventriosum_group	uncultured_bacterium_g__Eubacterium_ventriosum_group	1532	24.3175	2.62223	0.00961005
SCH vs. HC	OTU2056	Bacteroidota	Clostridia	Oscillospirales	Tannerellaceae	Parabacteroides	Parabacteroides_sp._CT06	596	9.46032	2.54772	0.0229806
SCH vs. HC	OTU1685	Firmicutes	Clostridia	Oscillospirales	Ruminococcaceae	Ruminococcus	Ruminococcus_sp._N15.MGS-57_g__Ruminococcus	3	0.047619	3.81883	6.1e-06
SCH vs. HC	OTU71	Proteobacteria	Clostridia	Oscillospirales	Moraxellaceae	Acinetobacter	unclassified_g__Acinetobacter	1094	17.3651	2.55029	0.00548042
SCH vs. HC	OTU604	Firmicutes	Clostridia	Oscillospirales	Lachnospiraceae	Coprococcus	unclassified_g__Coprococcus	9333	148.143	2.92903	0.00426191
SCH vs. HC	OTU337	Proteobacteria	Clostridia	Oscillospirales	Enterobacteriaceae	Escherichia-Shigella	unclassified_g__Escherichia-Shigella	7143	113.381	4.14013	0.000257772
SCH vs. HC	OTU2305	Firmicutes	Clostridia	Oscillospirales	Ruminococcaceae	Faecalibacterium	unclassified_g__Faecalibacterium	409	6.49206	3.58465	0.000103855
SCH vs. HC	OTU1623	Firmicutes	Clostridia	Oscillospirales	Ruminococcaceae	Subdoligranulum	unclassified_g__Subdoligranulum	2801	44.4603	2.6458	0.0352056
SCH vs. HC	OTU50	Firmicutes	Clostridia	Oscillospirales	Lachnospiraceae	Tyzzerella	unclassified_g__Tyzzerella	16978	269.492	2.69978	0.00730861
SCH vs. HC	OTU208	Firmicutes	Clostridia	Oscillospirales	Lachnospiraceae	Blautia	uncultured_Blautia_sp._g__Blautia	748	11.873	2.88878	0.0307418
SCH vs. HC	OTU1336	Bacteroidota	Clostridia	Oscillospirales	Bacteroidaceae	Bacteroides	Bacteroides_fragilis	115	1.8254	3.39223	0.0271511
SCH vs. HC	OTU678	Bacteroidota	Clostridia	Oscillospirales	Bacteroidaceae	Bacteroides	Bacteroides_vulgatus	2563	40.6825	4.04928	0.00343376
SCH vs. HC	OTU2301	Actinobacteriota	Clostridia	Oscillospirales	Bifidobacteriaceae	Bifidobacterium	Bifidobacterium_pseudocatenulatum_DSM_20438__JCM_1200__LMG_10505	159	2.52381	3.26414	0.0100617
SCH vs. HC	OTU590	Firmicutes	Clostridia	Oscillospirales	Veillonellaceae	Dialister	Dialister_sp._Marseille-P5638	2822	44.7937	3.82943	0.000122054
SCH vs. HC	OTU622	Firmicutes	Gammaproteobacteria	Pseudomonadales	Lachnospiraceae	Roseburia	Roseburia_hominis_A2-183	5885	93.4127	3.36031	0.000167754
SCH vs. HC	OTU690	Firmicutes	Gammaproteobacteria	Pseudomonadales	Lachnospiraceae	Roseburia	uncultured_Roseburia_sp._g__Roseburia	1672	26.5397	2.71289	0.0210635
SCH vs. HC	OTU594	Bacteroidota	Negativicutes	Veillonellales-Selenomonadales	Tannerellaceae	Parabacteroides	Parabacteroides_distasonis	5124	81.3333	2.62495	0.0424901
SCH vs. HC	OTU588	Bacteroidota	Negativicutes	Veillonellales-Selenomonadales	Prevotellaceae	Prevotella	unclassified_g__Prevotella	2496	39.619	3.63937	0.00435551
SCH vs. HC	OTU624	Firmicutes	Negativicutes	Veillonellales-Selenomonadales	Ruminococcaceae	Subdoligranulum	unclassified_g__Subdoligranulum	1839	29.1905	3.17333	0.000535973
SCH vs. HC	OTU1704	Firmicutes	Negativicutes	Veillonellales-Selenomonadales	Oscillospiraceae	UCG-002	unclassified_g__UCG-002	1088	17.2698	2.99035	0.000514956
SCH vs. HC	OTU626	Firmicutes	Negativicutes	Veillonellales-Selenomonadales	Ruminococcaceae	CAG-352	uncultured_bacterium_g__CAG-352	1301	20.6508	3.59544	0.00317369
BD vs. HC	OTU113	Actinobacteriota	Actinobacteria	Bifidobacteriales	Bifidobacteriaceae	Bifidobacterium	Bifidobacterium_adolescentis	504	10.08	2.92581	0.0251317
BD vs. HC	OTU1295	Proteobacteria	Gammaproteobacteria	Pseudomonadales	Moraxellaceae	Acinetobacter	unclassified_g__Acinetobacter	91	1.82	2.52726	0.0242205
BD vs. HC	OTU1301	Firmicutes	Clostridia	Oscillospirales	Oscillospiraceae	NK4A214_group	unclassified_g__NK4A214_group	1297	25.94	2.90131	0.026284
BD vs. HC	OTU1307	Bacteroidota	Bacteroidia	Bacteroidales	Rikenellaceae	Alistipes	unclassified_g__Alistipes	1149	22.98	2.79427	0.00456935
BD vs. HC	OTU1310	Firmicutes	Clostridia	Lachnospirales	Lachnospiraceae	Lachnoclostridium	Lachnoclostridium_sp._YL32	1885	37.7	2.91581	1.79885e-05
BD vs. HC	OTU1331	Firmicutes	Clostridia	Lachnospirales	Lachnospiraceae	Dorea	uncultured_bacterium_g__Dorea	1109	22.18	3.13062	1.37547e-05
BD vs. HC	OTU1332	Fusobacteriota	Fusobacteriia	Fusobacteriales	Fusobacteriaceae	Fusobacterium	Fusobacterium_ulcerans	22	0.44	2.68318	0.0345291
BD vs. HC	OTU1336	Bacteroidota	Bacteroidia	Bacteroidales	Bacteroidaceae	Bacteroides	Bacteroides_fragilis	5048	100.96	3.23311	0.0133735
BD vs. HC	OTU1337	Firmicutes	Clostridia	Lachnospirales	Lachnospiraceae	Tyzzerella	unclassified_g__Tyzzerella	1048	20.96	2.86547	0.0313994
BD vs. HC	OTU1344	Firmicutes	Clostridia	Lachnospirales	Lachnospiraceae	Lachnoclostridium	unclassified_g__Lachnoclostridium	712	14.24	2.55182	0.00356632
BD vs. HC	OTU138	Proteobacteria	Gammaproteobacteria	Burkholderiales	Sutterellaceae	Parasutterella	unclassified_g__Parasutterella	2587	51.74	2.98079	0.0372188
BD vs. HC	OTU1515	Firmicutes	Clostridia	Lachnospirales	Lachnospiraceae	Eubacterium_ruminantium_group	uncultured_bacterium_g__Eubacterium_ruminantium_group	1191	23.82	2.70376	0.0424612
BD vs. HC	OTU1543	Firmicutes	Negativicutes	Veillonellales-Selenomonadales	Selenomonadaceae	Megamonas	unclassified_g__Megamonas	257	5.14	3.88323	0.00685034
BD vs. HC	OTU1582	Bacteroidota	Bacteroidia	Bacteroidales	Tannerellaceae	Parabacteroides	Parabacteroides_distasonis	1378	27.56	2.60488	0.0347596
BD vs. HC	OTU1633	Firmicutes	Clostridia	Lachnospirales	Lachnospiraceae	Coprococcus	uncultured_organism_g__Coprococcus	1167	23.34	3.16876	0.000155657
BD vs. HC	OTU1653	Firmicutes	Clostridia	Oscillospirales	Oscillospiraceae	Flavonifractor	unclassified_g__Flavonifractor	1382	27.64	2.76997	0.00606283
BD vs. HC	OTU1685	Firmicutes	Clostridia	Oscillospirales	Ruminococcaceae	Ruminococcus	Ruminococcus_sp._N15.MGS-57_g__Ruminococcus	3485	69.7	3.72234	0.0019683
BD vs. HC	OTU1689	Proteobacteria	Alphaproteobacteria	Sphingomonadales	Sphingomonadaceae	Sphingomonas	unclassified_g__Sphingomonas	25	0.5	2.69085	0.0206604
BD vs. HC	OTU179	Firmicutes	Clostridia	Oscillospirales	Oscillospiraceae	Oscillibacter	Oscillibacter_sp._PEA192	1155	23.1	2.71903	0.00356268
BD vs. HC	OTU184	Bacteroidota	Bacteroidia	Bacteroidales	Bacteroidaceae	Bacteroides	unclassified_g__Bacteroides	7396	147.92	3.49561	0.0402901
BD vs. HC	OTU2058	Proteobacteria	Alphaproteobacteria	Sphingomonadales	Sphingomonadaceae	unclassified_f__Sphingomonadaceae	unclassified_f__Sphingomonadaceae	7	0.14	2.69681	0.0407843
BD vs. HC	OTU208	Firmicutes	Clostridia	Lachnospirales	Lachnospiraceae	Blautia	uncultured_Blautia_sp._g__Blautia	915	18.3	2.88789	0.0209765
BD vs. HC	OTU2080	Firmicutes	Clostridia	Lachnospirales	Lachnospiraceae	Acinetobacter	Eubacterium_rectale_ATCC_33656	6664	133.28	3.21649	0.0236055
BD vs. HC	OTU2084	Proteobacteria	Gammaproteobacteria	Enterobacterales	Enterobacteriaceae	Escherichia-Shigella	unclassified_g__Escherichia-Shigella	33416	668.32	4.20235	2.14772e-05
BD vs. HC	OTU2120	Firmicutes	Negativicutes	Veillonellales-Selenomonadales	Veillonellaceae	Dialister	Dialister_invisus_DSM_15470	1041	20.82	2.69194	0.0291813
BD vs. HC	OTU2152	Proteobacteria	Gammaproteobacteria	Enterobacterales	Enterobacteriaceae	Escherichia-Shigella	unclassified_g__Escherichia-Shigella	4778	95.56	3.40517	0.00141797
BD vs. HC	OTU2161	Firmicutes	Clostridia	Oscillospirales	Ruminococcaceae	Faecalibacterium	unclassified_g__Faecalibacterium	5059	101.18	3.44335	0.00161912
BD vs. HC	OTU2201	Firmicutes	Clostridia	Lachnospirales	Lachnospiraceae	Roseburia	unclassified_g__Roseburia	2485	49.7	3.32729	0.00456242
BD vs. HC	OTU2203	Bacteroidota	Bacteroidia	Bacteroidales	Rikenellaceae	Alistipes	unclassified_g__Alistipes	5038	100.76	3.3005	0.0195533
BD vs. HC	OTU2208	Bacteroidota	Bacteroidia	Bacteroidales	Marinifilaceae	Odoribacter	Odoribacter_splanchnicus	2527	50.54	2.9548	0.0328683
BD vs. HC	OTU2240	Bacteroidota	Bacteroidia	Bacteroidales	Prevotellaceae	Prevotella	unclassified_g__Prevotella	29	0.58	3.23911	0.0189861
BD vs. HC	OTU2263	Bacteroidota	Bacteroidia	Bacteroidales	Tannerellaceae	Parabacteroides	Parabacteroides_distasonis_ATCC_8503	1315	26.3	2.77739	0.0338134
BD vs. HC	OTU2277	Proteobacteria	Gammaproteobacteria	Pseudomonadales	Pseudomonadaceae	Pseudomonas	unclassified_g__Pseudomonas	12	0.24	2.86031	0.0407896
BD vs. HC	OTU2301	Actinobacteriota	Actinobacteria	Bifidobacteriales	Bifidobacteriaceae	Bifidobacterium	Bifidobacterium_pseudocatenulatum_DSM_20438__JCM_1200__LMG_10505	2509	50.18	3.01038	0.013408
BD vs. HC	OTU2305	Firmicutes	Clostridia	Oscillospirales	Ruminococcaceae	Faecalibacterium	unclassified_g__Faecalibacterium	5183	103.66	3.38093	1.01736e-06
BD vs. HC	OTU2314	Firmicutes	Clostridia	Lachnospirales	Lachnospiraceae	Acinetobacter	Eubacterium_rectale_ATCC_33656	2265	45.3	3.49029	0.00465965
BD vs. HC	OTU2360	Firmicutes	Clostridia	Oscillospirales	Oscillospiraceae	Oscillibacter	Oscillibacter_sp._PEA192	1272	25.44	2.66646	0.0393413
BD vs. HC	OTU2372	Firmicutes	Clostridia	Clostridia_UCG-014	norank_o__Clostridia_UCG-014	norank_f__norank_o__Clostridia_UCG-014	unclassified_g__norank_f__norank_o__Clostridia_UCG-014	182	3.64	2.56184	0.0065733
BD vs. HC	OTU2381	Firmicutes	Clostridia	Lachnospirales	Lachnospiraceae	Lachnospiraceae_NK4A136_group	unclassified_g__Lachnospiraceae_NK4A136_group	788	15.76	3.30251	7.0328e-06
BD vs. HC	OTU2394	Bacteroidota	Bacteroidia	Bacteroidales	Bacteroidaceae	Bacteroides	Bacteroides_vulgatus	14529	290.58	3.77938	0.0223981
BD vs. HC	OTU2415	Bacteroidota	Bacteroidia	Bacteroidales	Tannerellaceae	Parabacteroides	unclassified_g__Parabacteroides	614	12.28	2.51395	0.0318674
BD vs. HC	OTU2511	unclassified_k__norank_d__Bacteria	unclassified_k__norank_d__Bacteria	unclassified_k__norank_d__Bacteria	unclassified_k__norank_d__Bacteria	unclassified_k__norank_d__Bacteria	unclassified_k__norank_d__Bacteria	1088	21.76	2.76793	0.0313416
BD vs. HC	OTU259	Firmicutes	Clostridia	Clostridiales	Clostridiaceae	Clostridium_sensu_stricto_1	Clostridium_tertium	13	0.26	2.50938	0.0408054
BD vs. HC	OTU282	Firmicutes	Clostridia	Lachnospirales	Lachnospiraceae	Hungatella	uncultured_bacterium_g__Hungatella	1559	31.18	2.90554	0.00207458
BD vs. HC	OTU313	Bacteroidota	Bacteroidia	Bacteroidales	Muribaculaceae	norank_f__Muribaculaceae	unclassified_g__norank_f__Muribaculaceae	20	0.4	2.50021	0.0407896
BD vs. HC	OTU330	Firmicutes	Clostridia	Clostridia_UCG-015	norank_o__Clostridia_UCG-015	norank_f__norank_o__Clostridia_UCG-014	unclassified_g__norank_f__norank_o__Clostridia_UCG-014	18	0.36	2.82126	0.0347
BD vs. HC	OTU337	Proteobacteria	Gammaproteobacteria	Enterobacterales	Enterobacteriaceae	Escherichia-Shigella	unclassified_g__Escherichia-Shigella	30320	606.4	4.13449	0.00923918
BD vs. HC	OTU402	Firmicutes	Clostridia	Oscillospirales	Butyricicoccaceae	Butyricicoccus	unclassified_g__Butyricicoccus	709	14.18	3.19022	0.0147312
BD vs. HC	OTU415	Firmicutes	Clostridia	Lachnospirales	Lachnospiraceae	Ruminococcus_torques_group	unclassified_g__Ruminococcus_torques_group	1651	33.02	3.49954	0.00066074
BD vs. HC	OTU432	Bacteroidota	Bacteroidia	Bacteroidales	Tannerellaceae	Parabacteroides	Parabacteroides_sp._CT06	91	1.82	2.61919	0.00274823
BD vs. HC	OTU435	Actinobacteriota	Actinobacteria	Bifidobacteriales	Bifidobacteriaceae	Bifidobacterium	Bifidobacterium_pseudocatenulatum_DSM_20438__JCM_1200__LMG_10505	623	12.46	3.5893	0.000211768
BD vs. HC	OTU436	Firmicutes	Clostridia	Oscillospirales	Ruminococcaceae	Ruminococcus	Ruminococcus_bicirculans	1285	25.7	3.23491	0.0016844
BD vs. HC	OTU447	Firmicutes	Clostridia	Lachnospirales	Lachnospiraceae	Tyzzerella	unclassified_g__Tyzzerella	214	4.28	2.99253	0.0408964
BD vs. HC	OTU478	Actinobacteriota	Coriobacteriia	Coriobacteriales	Clostridiaceae	Collinsella	Collinsella_aerofaciens	341	6.82	2.79932	0.0214477
BD vs. HC	OTU482	Firmicutes	Clostridia	Lachnospirales	Lachnospiraceae	Dorea	Dorea_formicigenerans_ATCC_27755	654	13.08	2.79992	0.000184765
BD vs. HC	OTU50	Firmicutes	Clostridia	Lachnospirales	Lachnospiraceae	Tyzzerella	unclassified_g__Tyzzerella	552	11.04	2.74867	0.00645413
BD vs. HC	OTU510	Firmicutes	Clostridia	Clostridia_UCG-016	norank_o__Clostridia_UCG-016	norank_f__norank_o__Clostridia_UCG-014	unclassified_g__norank_f__norank_o__Clostridia_UCG-014	3	0.06	2.70511	0.0316983
BD vs. HC	OTU56	Firmicutes	Clostridia	Lachnospirales	Lachnospiraceae	Acinetobacter	Eubacterium_rectale_ATCC_33656	4773	95.46	3.49029	0.00465965
BD vs. HC	OTU564	Firmicutes	Clostridia	Oscillospirales	Ruminococcaceae	Ruminococcus	Ruminococcus_sp._N15.MGS-57_g__Ruminococcus	1154	23.08	3.562	0.000215707
BD vs. HC	OTU565	Firmicutes	Clostridia	Lachnospirales	Lachnospiraceae	unclassified_f__Lachnospiraceae	unclassified_f__Lachnospiraceae	589	11.78	3.09811	0.00918693
BD vs. HC	OTU590	Firmicutes	Negativicutes	Veillonellales-Selenomonadales	Veillonellaceae	Dialister	Dialister_sp._Marseille-P5638	252	5.04	3.82964	2.20303e-05
BD vs. HC	OTU591	Bacteroidota	Bacteroidia	Bacteroidales	Prevotellaceae	Prevotella	unclassified_g__Prevotella	3	0.06	3.05764	0.00647046
BD vs. HC	OTU604	Firmicutes	Clostridia	Lachnospirales	Lachnospiraceae	Coprococcus	unclassified_g__Coprococcus	758	15.16	2.78858	0.0217889
BD vs. HC	OTU622	Firmicutes	Clostridia	Lachnospirales	Lachnospiraceae	Roseburia	Roseburia_hominis_A2-183	1848	36.96	3.27737	0.00625346
BD vs. HC	OTU624	Firmicutes	Clostridia	Oscillospirales	Ruminococcaceae	Subdoligranulum	unclassified_g__Subdoligranulum	31	0.62	3.19521	0.000123459
BD vs. HC	OTU625	Firmicutes	Negativicutes	Veillonellales-Selenomonadales	Veillonellaceae	Megasphaera	unclassified_g__Megasphaera	5	0.1	3.87985	0.00175979
BD vs. HC	OTU630	Firmicutes	Clostridia	Oscillospirales	Ruminococcaceae	Subdoligranulum	uncultured_bacterium_g__Subdoligranulum	5025	100.5	3.62703	0.00452226
BD vs. HC	OTU637	Firmicutes	Negativicutes	Veillonellales-Selenomonadales	Veillonellaceae	Dialister	Dialister_sp._Marseille-P5638	470	9.4	3.45268	0.00492764
BD vs. HC	OTU668	Actinobacteriota	Coriobacteriia	Coriobacteriales	Clostridiaceae	Collinsella	Collinsella_aerofaciens	424	8.48	3.0557	0.0149564
BD vs. HC	OTU671	Firmicutes	Clostridia	Monoglobales	Monoglobaceae	Monoglobus	uncultured_organism_g__Monoglobus	203	4.06	3.05813	0.0155926
BD vs. HC	OTU689	Bacteroidota	Bacteroidia	Bacteroidales	Prevotellaceae	Prevotella	Prevotella_sp._Marseille-P2931	8	0.16	3.55758	0.0497169
BD vs. HC	OTU703	Bacteroidota	Bacteroidia	Bacteroidales	Muribaculaceae	norank_f__Muribaculaceae	uncultured_bacterium_g__norank_f__Muribaculaceae	13	0.26	2.77714	0.040758
BD vs. HC	OTU71	Proteobacteria	Gammaproteobacteria	Pseudomonadales	Moraxellaceae	Acinetobacter	unclassified_g__Acinetobacter	1418	28.36	2.8446	0.0049915
